# Supplementary material for: Changes in the Genetic Structure of Lithuania’s Wild Boar (Sus scrofa) Population Following the Outbreak of African Swine Fever
Source: Genes (Basel). 2022 Aug 30;13(9):1561. doi: 10.3390/genes13091561 (PMC9498859; doi:10.3390/genes13091561)
Supplement: Supplementary file 1 [file genes-13-01561-s001.zip]

Archive with 1 entries (1 files):
- genes-1768589-supplementary.pdf
